# Supplementary material for: Analysis of gut microecological characteristics and differences between children with biliary atresia and non-biliary atresia in infantile cholestasis
Source: Front Cell Infect Microbiol. 2024 Jun 13;14:1402329. doi: 10.3389/fcimb.2024.1402329 (PMC11212454; doi:10.3389/fcimb.2024.1402329)
Supplement: Supplementary file 2 [file Table_1.xls]

## Sheet: BA_pheno
SampleID	DataID	Group	Gender	Age	Delivery_mode	Feeding	AST	ALT	TBiL	DBiL	IBiL	TBA	TP	ALB	TC
BA1	BA.1.A	BA	F	54	CS	mixed	121.2	130.6	185.41	153.22	32.19	43.5	55.9	35	7.16
BA2	BA.2.A	BA	F	39	ND	mixed	224.1	147.3	251.6	171.2	80.4	169.5	53.3	35.6	11.27
BA3	BA.3.A	BA	F	44	ND	breast milk	135.1	156.3	267.61	209.67	57.94	106.2	62.1	44.8	5.96
BA4	BA.4.A	BA	M	54	ND	mixed	162.8	107.5	180.88	151.99	28.89	155.1	60.4	38.7	4.93
BA5	BA.5.A	BA	F	107	ND	breast milk	150.8	71	144.16	112.67	31.49	1115	58.4	41	4.17
BA6	BA.6.A	BA	M	55	ND	mixed	255.8	149.5	174.9	127.6	47.3	312.1	59.6	34.8	13.8
BA7	BA.7.A	BA	F	71	ND	breast milk	452.9	277.7	199.5	139.5	60	207.2	54.7	42.5	4.49
BA8	BA.8.A	BA	M	63	ND	formula	288.9	144.1	114.23	95.81	18.42	158.4	54.1	38.9	4.57
BA9	BA.9.A	BA	F	36	ND	breast milk	148.8	102.3	196.38	161.58	34.8	165	58.8	42	6.97
BA10	BA.10.A	BA	F	59	CS	breast milk	474.1	185.4	368.91	220.77	148.14	118.1	50.1	35.2	3.52
BA11	BA.11.A	BA	M	56	ND	mixed	183.2	109.8	155.4	114	41.4	172.7	55.8	43	3.9
BA12	BA.12.A	BA	M	61	CS	mixed	183.4	91.5	153.4	110.5	42.9	115.4	53.6	38.8	4.55
BA13	BA.13.A	BA	M	59	CS	breast milk	261.1	232.9	177.9	122.7	55.2	90	61.8	41.7	6.47
BA14	BA.14.A	BA	F	50	ND	mixed	148.3	74.4	121.83	104.12	17.71	93.8	62.5	33.5	6.37
BA15	BA.15.A	BA	F	88	CS	breast milk	186.7	111.3	191.9	133.1	58.8	99.5	53.8	40.2	3.48
BA16	BA.16.A	BA	F	47	CS	mixed	241	184.7	178.9	122	56.9	272.5	55.2	39.7	5.61
BA17	BA.17.A	BA	F	55	ND	breast milk	120.3	65.8	175.2	150.2	25	83.4	54.6	42.4	3.92
BA18	BA.18.A	BA	F	83	CS	mixed	92	81.7	100.12	83.57	16.55	90.8	63	35.5	4.79
BA19	BA.19.A	BA	F	55	CS	formula	293.4	388.3	170.1	140.7	29.4	173.2	56.7	37.1	7.59
BA20	BA.20.A	BA	F	76	CS	breast milk	394.1	253.7	272.6	212	60.6	135.1	57.3	36.1	4.18
BA21	BA.21.A	BA	F	46	ND	breast milk	88.6	53.9	104.3	82.4	21.9	55.8	63.6	39.4	3.55
BA22	BA.23.A	BA	F	106	CS	breast milk	282	152.5	179.4	141.4	38	137.4	62.6	41.6	6.23
BA23	BA.24.A	BA	M	19	ND	mixed	819	776	230.37	149.06	81.31	123.7	59.3	38.4	6.85
BA24	BA.25.A	BA	F	51	ND	breast milk	455.9	253.9	215.5	166.8	48.7	101.6	62.7	37.9	2.9
BA25	BA.26.A	BA	M	35	ND	mixed	149	83	190.19	119.07	71.12	95.9	57.6	40.6	4.8
BA26	BA.27.A	BA	F	65	CS	mixed	111	71	113.22	77.75	35.47	149.2	69.4	45	3.2
C1	A1-0301M1	Control	F	30	ND	breast milk	28	13	7.8	2.75	5.05	6.2	62.89	41.47	3.26
C2	A1-0301M3	Control	F	91	ND	breast milk	32	12	6.1	1.85	4.25	6	64.91	45.67	3.87
C3	A1-0305M1	Control	M	28	ND	breast milk	17	12	4.78	2.51	2.27	1.9	60.79	40.76	3.28
C4	A1-0305M3	Control	M	90	ND	breast milk	16	14	3.18	0.51	2.67	1.7	65.89	47.77	3.64
C5	A1-0309M1	Control	M	30	ND	breast milk	22	17	6.78	2.64	4.14	1.4	63.23	44.71	4.12
C6	A1-0309M3	Control	M	91	ND	breast milk	19	13	7.85	1.87	5.98	1.6	62.63	44.53	4.07
C7	A1-0310M1	Control	M	29	ND	breast milk	30	18	8.4	2.87	5.53	13	69.24	51.2	4.1
C8	A1-0311M1	Control	M	29	ND	breast milk	20	14	6.78	2.56	4.22	6.3	69.74	51.24	3.97
C9	A1-0311M3	Control	M	92	ND	breast milk	18	9	5.96	2.1	3.86	3.1	69.87	56.6	3.88
C10	A1-0322M1	Control	M	32	ND	breast milk	21	10	10.96	3.12	7.84	7.3	61.22	41.3	4.35
C11	A1-0322M3	Control	M	90	ND	breast milk	24	11	12.3	4.2	8.1	4.5	64.5	46.8	4.5
C12	A2-0304M3	Control	F	93	ND	breast milk	23	15	14.1	6.7	7.4	5.1	68.2	49.7	3.47
C13	A2-0315M3	Control	F	90	ND	breast milk	28	21	6.3	2.79	3.51	5.3	77.34	61.2	4.32
C14	A2-0325M1	Control	M	29	ND	breast milk	25	18	7.39	3.56	3.83	3.3	62.31	45.8	4.51
C15	A2-0334M1	Control	M	28	ND	breast milk	24	8	10.5	4.5	6	3.2	59.1	44.7	4.12
C16	A2-0347M1	Control	M	29	ND	breast milk	25	19	5.94	2.5	3.44	4.6	60.61	46.1	3.82
C17	A2-0347M3	Control	M	94	ND	breast milk	17	13	8.7	3.2	5.5	3.7	63.25	45.6	4.07
C18	A2-0401M3	Control	F	93	ND	breast milk	23	15	11.4	4.6	6.8	4.1	61.73	43.9	3.62
C19	A4-0302M1	Control	M	33	CS	breast milk	26	19	9.68	4.27	5.41	4.3	62.57	47.3	3.79
C20	A4-0303M1	Control	M	29	CS	breast milk	21	18	5.05	2.13	2.92	4.9	64.87	43.5	4.36
C21	A4-0303M3	Control	M	91	CS	breast milk	23	11	5.98	2.27	3.71	6.7	73.57	63.2	4.12
C22	A4-0304M1	Control	F	31	CS	breast milk	24	16	4.68	2.04	2.64	8	69.21	53.2	3.78
C23	A4-0312M3	Control	F	92	CS	breast milk	19	14	6.77	2.41	4.36	4.1	64.29	46.3	3.91
C24	A4-0334M3	Control	M	94	CS	breast milk	26	14	7.9	2.9	5	4.8	67.82	51.1	4.87
C25	A4-0403M1	Control	F	30	CS	breast milk	31	19	5.45	2.19	3.26	6.8	64.89	49.3	4.39
C26	A4-0403M3	Control	F	87	CS	breast milk	18	7	10.78	4.2	6.58	5.5	69.34	51.4	3.95
C27	C1-0302M1	Control	F	30	ND	formula	19	9	4.55	2.06	2.49	3.4	65.29	42.1	3.98
C28	C2-0201M1	Control	F	28	ND	formula	27	13	5.9	2.29	3.61	6.1	64.73	46.1	4.27
C29	C2-0302M1	Control	F	27	ND	formula	20	15	8.2	3.04	5.16	5.8	60.27	48.5	4.92
C30	C2-0304M1	Control	F	32	ND	formula	21	13	9.31	4.23	5.08	2.9	69.36	52.9	5.3
C31	C2-0304M3	Control	F	93	ND	formula	24	17	16.22	4.52	11.7	4.3	59.87	40.2	3.92
C32	C2-0306M1	Control	F	30	ND	formula	18	10	7.14	2.47	4.67	6.1	68.27	51.3	4.33
C33	C2-0307M1	Control	F	29	ND	formula	23	11	6.04	2.15	3.89	4.9	61.31	43.5	5.31
C34	C2-0311M1	Control	M	30	ND	formula	28	15	5.05	2.37	2.68	9.2	70.15	58.7	3.64
C35	C2-0311M3	Control	M	91	ND	formula	21	12	12.83	3.72	9.11	5.4	66.35	47.9	3.27
C36	C2-0312M1	Control	M	31	ND	formula	23	15	10.42	2.86	7.56	4.9	61.28	43.6	4.01
C37	C2-0401M1	Control	F	30	ND	formula	18	11	14.85	3.51	11.34	5.2	64.36	46.4	3.73
C38	C3-0202M1	Control	F	31	CS	formula	29	14	5.38	2.51	2.87	4.8	63.56	44.5	3.87
C39	C3-0202M3	Control	F	90	CS	formula	26	17	4.67	2.16	2.51	7.5	69.31	52.9	4.76
C40	C3-0305M1	Control	M	28	CS	formula	16	8	4.45	2.24	2.21	3.5	63.93	45.7	4.03
C41	C3-0305M3	Control	M	88	CS	formula	21	14	20.5	6.21	14.29	4.2	60.31	42.2	4.69
C42	C3-0307M3	Control	F	90	CS	formula	26	12	19.5	5.92	13.58	4.5	57.98	38.9	3.95
C43	C4-0305M1	Control	M	27	CS	formula	25	16	9.53	4.67	4.86	6.7	64.81	51.37	3.9
C44	C4-0306M1	Control	F	30	CS	formula	30	21	19.56	5.03	14.53	6.2	59.34	40.6	3.79
C45	C4-0307M1	Control	M	28	CS	formula	26	11	12.4	4.05	8.35	4.3	64.23	52.3	4.64
C46	C4-0307M3	Control	M	90	CS	formula	28	19	9.6	2.18	7.42	7.1	66.59	51.37	5.21
C47	C4-0309M1	Control	M	34	CS	formula	32	16	5.43	2.07	3.36	6.8	65.39	50.24	3.88
C48	C4-0310M1	Control	F	32	CS	formula	26	17	7.3	3.2	4.1	4	61.2	47.4	4.2
C49	C4-0310M3	Control	F	94	CS	formula	27	18	4.49	2.08	2.41	14.2	70.2	55.6	4.68
C50	C4-0311M1	Control	M	29	CS	formula	29	16	4.06	2.04	2.02	5.1	76.93	57	5.07
IC1	IC1	IC	M	57	CS	breast milk	64	22	167.45	74.5	92.95	217.7	50	35.1	4.81
IC2	IC2	IC	M	81	CS	mixed	178	132	86.54	40.8	45.74	121.1	63.2	39.4	3.33
IC3	IC3	IC	F	90	ND	breast milk	167	182	118.3	90.4	27.9	33.8	56.6	37.6	2.87
IC4	IC4	IC	F	30	ND	breast milk	74	39	98.9	72.6	26.3	65.4	55.5	40.2	3.24
IC5	IC5	IC	F	45	CS	mixed	700.5	951.8	4.52	1	3.52	3.2	72.8	42.8	3.15
IC6	IC6	IC	M	30	ND	formula	165	68.5	314.2	190.4	123.8	500.6	46.3	33.1	3.89
IC7	IC7	IC	M	63	ND	breast milk	1833	1799	93.8	56.1	37.7	226.6	59	37	3.4
IC8	IC8	IC	M	18	ND	breast milk	173	191	230.84	171.94	58.9	55.4	41	28	7.19
IC9	IC9	IC	M	24	CS	breast milk	381	287	191.8	162.8	29	105.3	43.5	32.7	2.92
IC10	IC10	IC	F	30	ND	breast milk	156	139	173.4	139.2	34.2	62.1	45	36	2.8
IC11	IC13	IC	M	30	ND	mixed	40	40	325	62.5	262.5	5.7	46.1	33.9	3.4
IC12	IC14	IC	F	60	ND	formula	150	104	280.2	145.56	134.64	125.7	68.9	42.1	4.69
IC13	IC15	IC	M	48	ND	formula	106	86.9	203.7	155.2	48.5	96.6	51.2	38.8	3.39
IC14	IC17	IC	M	60	ND	breast milk	809	631	238.6	155.6	83	117.6	57	40.2	4.55
IC15	IC18	IC	F	30	CS	formula	370	341	214.89	113.5	101.39	111.7	55.2	37.4	3.04
IC16	IC19	IC	F	21	CS	breast milk	212	142	142	115.6	26.4	164.7	57.1	42.8	3.65
IC17	IC21	IC	F	75	CS	breast milk	107	95	159.6	122.3	37.3	109.3	52.9	34.7	3.19
IC18	IC22	IC	M	54	CS	formula	240.1	122.5	109	81.3	27.7	63.2	58.7	31.9	3.02
IC19	IC23	IC	M	54	ND	mixed	321	135	189.4	110.5	78.9	102.7	48.5	33.5	3.2
IC20	IC24	IC	M	42	ND	breast milk	128	140	57.2	51.1	6.1	47.1	54.3	38.9	2.69
IC21	IC25	IC	M	45	ND	breast milk	96	106	146.6	141.1	5.5	59.4	61.2	39.4	3.8
IC22	IC26	IC	M	69	CS	breast milk	241	332	6	4.1	1.9	157.8	66.6	42.2	2.89
IC23	IC27	IC	M	57	ND	breast milk	564	546	19.8	9.9	9.9	78.2	51.1	34.6	3.35
IC24	IC29	IC	M	90	CS	breast milk	304	287	91.7	90.6	1.1	159.1	71.3	36.3	2.68
IC25	IC30	IC	M	93	CS	breast milk	176	99	102.1	91.4	10.7	50.2	56.1	41	4.1
IC26	IC31	IC	F	75	ND	breast milk	1035	616	30.4	25.3	5.1	263.5	53.9	36.1	3.21
IC27	IC32	IC	M	30	ND	breast milk	49	61	35.6	32.3	3.3	43.1	48.9	35.4	2.76
IC28	IC33	IC	F	63	CS	breast milk	49	54	111.9	101.2	10.7	58	47	37	2.01
IC29	IC35	IC	F	48	CS	breast milk	244	100	146.4	123	23.4	249	57.2	41.4	5.54
IC30	IC36	IC	M	33	CS	breast milk	178	241	27.4	20.9	6.5	1416	69	37.9	4.74
IC31	IC37	IC	F	90	CS	breast milk	62.5	72	92.3	68.9	23.4	14.9	70.9	41.3	1.7
IC32	IC38	IC	F	33	ND	breast milk	23	6	161.4	49.2	112.2	43.6	55.6	36.8	4.1
IC33	IC39	IC	M	72	CS	breast milk	328	807	266	220	46	114.7	51.37	41.75	3.35
IC34	IC40	IC	F	48	ND	breast milk	144	111	37.4	35.8	1.6	136.7	60.1	40.2	2.8
IC35	IC41	IC	F	51	CS	breast milk	147	75	155.9	136.5	19.4	123.8	67	42	3.9
IC36	IC42	IC	M	30	CS	formula	491	342	36.9	31.1	5.8	94.7	64	40.6	2.9
IC37	IC43	IC	M	60	CS	breast milk	213	336	188.4	174.3	14.1	140.3	58	39	3.5
