# Supplementary material for: Analysis of gut microecological characteristics and differences between children with biliary atresia and non-biliary atresia in infantile cholestasis
Source: Front Cell Infect Microbiol. 2024 Jun 13;14:1402329. doi: 10.3389/fcimb.2024.1402329 (PMC11212454; doi:10.3389/fcimb.2024.1402329)
Supplement: Supplementary file 3 [file Table_2.xlsx]

## Sheet: Sheet1
PERMANOVA for clinical indicators
Factor	R2	P
Group	0.70934	0.0001
Gender	0.000821074	0.7678
Age	0.00151689	0.5388
Delivery_mode	0.00311687	0.2841
Feeding pattern	0.00238838	0.7707
