# Supplementary material for: Analysis of gut microecological characteristics and differences between children with biliary atresia and non-biliary atresia in infantile cholestasis
Source: Front Cell Infect Microbiol. 2024 Jun 13;14:1402329. doi: 10.3389/fcimb.2024.1402329 (PMC11212454; doi:10.3389/fcimb.2024.1402329)
Supplement: Supplementary file 4 [file Table_3.xls]

## Sheet: CAG
CAG_ID	OUT_ID	Abundance(Median)	Phylum	Class	Order	Family	Genus	Species
CAG15	OTU_3115	0.0019424	Actinobacteria	Actinobacteria	Bifidobacteriales	Bifidobacteriaceae	Bifidobacterium	Bifidobacterium
CAG15	OTU_1459	0.000669611	Proteobacteria	Gammaproteobacteria	Enterobacterales	Enterobacteriaceae	OTU_1459	OTU_1459
CAG15	OTU_5192	0.000559812	Firmicutes	Clostridia	Clostridiales	Peptoniphilaceae	Peptoniphilus	Peptoniphilus
CAG15	OTU_328	0.000191661	Unknown	NA	NA	NA	OTU_328	OTU_328
CAG15	OTU_5738	0.00018182	Firmicutes	Clostridia	Clostridiales	Lachnospiraceae	OTU_5738	OTU_5738
CAG15	OTU_5201	0.000141733	Firmicutes	Clostridia	Clostridiales	Peptostreptococcaceae	Paeniclostridium	Paeniclostridium
CAG15	OTU_1846	0.000133564	Firmicutes	Bacilli	Lactobacillales	Streptococcaceae	Streptococcus	Streptococcus
CAG15	OTU_1460	0.000130235	Actinobacteria	Actinobacteria	Mycobacteriales	Dietziaceae	Dietzia	Dietzia_psychralcaliphila
CAG15	OTU_2937	0.000124071	Firmicutes	Clostridia	Clostridiales	Ruminococcaceae	OTU_2937	OTU_2937
CAG14	OTU_3054	0.0019748	Firmicutes	Clostridia	Clostridiales	Clostridiaceae 1	Clostridium sensu stricto	Clostridium sensu stricto
CAG14	OTU_6059	0.00112445	Bacteroidetes	Bacteroidia	Bacteroidales	Bacteroidaceae	Bacteroides	Bacteroides_caccae
CAG14	OTU_85	0.000478574	Bacteroidetes	Bacteroidia	Bacteroidales	Porphyromonadaceae	Parabacteroides	Parabacteroides_merdae
CAG14	OTU_1136	0.000423519	Proteobacteria	Gammaproteobacteria	Enterobacterales	Enterobacteriaceae	OTU_1136	OTU_1136
CAG14	OTU_2859	0.000334124	Firmicutes	Clostridia	Clostridiales	Lachnospiraceae	OTU_2859	OTU_2859
CAG14	OTU_527	0.000287796	Bacteroidetes	Bacteroidia	Bacteroidales	NA	OTU_527	OTU_527
CAG14	OTU_1841	0.000262436	Firmicutes	Clostridia	Clostridiales	Lachnospiraceae	Anaerotignum	Anaerotignum_faecicola
CAG14	OTU_1358	0.000222245	Actinobacteria	Actinobacteria	Micrococcales	Micrococcaceae	Rothia	Rothia_mucilaginosa
CAG14	OTU_1341	0.000126359	Actinobacteria	Actinobacteria	Bifidobacteriales	Bifidobacteriaceae	Bifidobacterium	Bifidobacterium
CAG13	OTU_2938	0.0207672	Firmicutes	Clostridia	Clostridiales	Clostridiaceae 1	Clostridium sensu stricto	Clostridium sensu stricto
CAG13	OTU_5455	0.0131162	Firmicutes	Bacilli	Lactobacillales	Streptococcaceae	Streptococcus	Streptococcus_salivarius
CAG13	OTU_1246	0.00614004	Actinobacteria	Actinobacteria	Bifidobacteriales	Bifidobacteriaceae	Bifidobacterium	Bifidobacterium_catenulatum
CAG13	OTU_3145	0.00493815	Firmicutes	Clostridia	Clostridiales	Lachnospiraceae	Mediterraneibacter	Mediterraneibacter_faecis
CAG13	OTU_3164	0.00463046	Firmicutes	Clostridia	Clostridiales	Clostridiaceae 1	Clostridium sensu stricto	Clostridium sensu stricto
CAG13	OTU_1840	0.00333471	Actinobacteria	Coriobacteriia	Coriobacteriales	Atopobiaceae	Lancefieldella	Lancefieldella_parvula
CAG13	OTU_2411	0.00249974	Bacteroidetes	Bacteroidia	Bacteroidales	Bacteroidaceae	Phocaeicola	Phocaeicola_dorei
CAG13	OTU_2599	0.00194041	Firmicutes	Clostridia	Clostridiales	Lachnospiraceae	Roseburia	Roseburia_inulinivorans
CAG13	OTU_3068	0.00182638	Firmicutes	Clostridia	Clostridiales	Lachnospiraceae	Faecalimonas	Faecalimonas_umbilicata
CAG13	OTU_1879	0.0017436	Fusobacteria	Fusobacteriia	Fusobacteriales	Fusobacteriaceae	Fusobacterium	Fusobacterium_nucleatum
CAG13	OTU_5361	0.00139262	Firmicutes	Bacilli	Lactobacillales	Streptococcaceae	Streptococcus	Streptococcus
CAG13	OTU_121	0.00128249	Bacteroidetes	Bacteroidia	Bacteroidales	Bacteroidaceae	Bacteroides	Bacteroides_caccae
CAG13	OTU_3871	0.00119127	Actinobacteria	Coriobacteriia	Coriobacteriales	Coriobacteriaceae	Collinsella	Collinsella_aerofaciens
CAG13	OTU_1461	0.00117008	Proteobacteria	Gammaproteobacteria	Enterobacterales	NA	OTU_1461	OTU_1461
CAG13	OTU_74	0.00106891	Bacteroidetes	Bacteroidia	Bacteroidales	Prevotellaceae	Prevotella	Prevotella_copri
CAG13	OTU_4265	0.000978953	Firmicutes	Clostridia	Clostridiales	Clostridiaceae 1	Clostridium sensu stricto	Clostridium sensu stricto
CAG13	OTU_1073	0.000977326	Actinobacteria	Actinobacteria	Bifidobacteriales	Bifidobacteriaceae	Bifidobacterium	Bifidobacterium
CAG13	OTU_3222	0.000916785	Firmicutes	Clostridia	Clostridiales	Lachnospiraceae	Fusicatenibacter	Fusicatenibacter_saccharivorans
CAG13	OTU_68	0.000909813	Bacteroidetes	Bacteroidia	Bacteroidales	Bacteroidaceae	Bacteroides	Bacteroides_uniformis
CAG13	OTU_1008	0.000814164	Bacteroidetes	Bacteroidia	Bacteroidales	Porphyromonadaceae	Parabacteroides	Parabacteroides_distasonis
CAG13	OTU_6057	0.000536612	Firmicutes	Bacilli	Lactobacillales	Streptococcaceae	Streptococcus	Streptococcus
CAG13	OTU_3426	0.000525322	Firmicutes	Clostridia	Clostridiales	Clostridiaceae 1	Clostridium sensu stricto	Clostridium sensu stricto
CAG13	OTU_5693	0.000381099	Firmicutes	Negativicutes	Veillonellales	Veillonellaceae	Megasphaera	Megasphaera_micronuciformis
CAG13	OTU_5853	0.000349786	Bacteroidetes	Bacteroidia	Bacteroidales	Bacteroidaceae	Bacteroides	Bacteroides_caccae
CAG13	OTU_3039	0.000343031	Proteobacteria	Gammaproteobacteria	Enterobacterales	NA	OTU_3039	OTU_3039
CAG13	OTU_1137	0.000274887	Proteobacteria	Gammaproteobacteria	Enterobacterales	NA	OTU_1137	OTU_1137
CAG13	OTU_1229	0.000204318	Firmicutes	Bacilli	Lactobacillales	Streptococcaceae	Streptococcus	Streptococcus
CAG13	OTU_2903	0.00015664	Firmicutes	Clostridia	Clostridiales	Ruminococcaceae	Ruminococcus	Ruminococcus
CAG13	OTU_4203	0.000139759	Firmicutes	Clostridia	Clostridiales	Lachnospiraceae	Enterocloster	Enterocloster_bolteae
CAG13	OTU_2926	0.000108495	Actinobacteria	Actinobacteria	Bifidobacteriales	Bifidobacteriaceae	Bifidobacterium	Bifidobacterium
CAG13	OTU_5996	0.000108099	Firmicutes	Negativicutes	Selenomonadales	Selenomonadaceae	Selenomonas	Selenomonas
CAG12	OTU_5556	0.015513	Proteobacteria	Gammaproteobacteria	Enterobacterales	NA	OTU_5556	OTU_5556
CAG12	OTU_3625	0.00818088	Firmicutes	Bacilli	Bacillales	Staphylococcaceae	Staphylococcus	Staphylococcus
CAG12	OTU_4051	0.00686079	Bacteroidetes	Bacteroidia	Bacteroidales	Bacteroidaceae	Phocaeicola	Phocaeicola_vulgatus
CAG12	OTU_52	0.00492853	Bacteroidetes	Bacteroidia	Bacteroidales	Bacteroidaceae	Bacteroides	Bacteroides_fragilis
CAG12	OTU_5533	0.0048874	Firmicutes	Negativicutes	Veillonellales	Veillonellaceae	Veillonella	Veillonella_dispar
CAG12	OTU_3576	0.00209988	Firmicutes	Clostridia	Clostridiales	Lachnospiraceae	Blautia	Blautia_hominis
CAG12	OTU_1383	0.00115738	Firmicutes	Negativicutes	Veillonellales	Veillonellaceae	Veillonella	Veillonella
CAG12	OTU_5249	0.000969796	Firmicutes	Clostridia	Clostridiales	Peptostreptococcaceae	Clostridioides	Clostridioides_difficile
CAG12	OTU_6048	0.000908578	Proteobacteria	Gammaproteobacteria	Pseudomonadales	Moraxellaceae	Acinetobacter	Acinetobacter_baumannii
CAG12	OTU_4110	0.000641072	Firmicutes	Clostridia	Clostridiales	Clostridiaceae 1	Clostridium sensu stricto	Clostridium sensu stricto
CAG12	OTU_5341	0.000500712	Firmicutes	Bacilli	Lactobacillales	Streptococcaceae	Lactococcus	Lactococcus_lactis
CAG12	OTU_3443	0.000291573	Firmicutes	Clostridia	Clostridiales	Lachnospiraceae	Dorea	Dorea_formicigenerans
CAG12	OTU_1308	0.000288644	Actinobacteria	Actinobacteria	Bifidobacteriales	Bifidobacteriaceae	Bifidobacterium	Bifidobacterium_longum
CAG12	OTU_4397	0.000239508	Firmicutes	Bacilli	Lactobacillales	Streptococcaceae	Streptococcus	Streptococcus_salivarius
CAG12	OTU_3431	0.000176218	Firmicutes	Clostridia	Clostridiales	Ruminococcaceae	OTU_3431	OTU_3431
CAG12	OTU_71	0.000175309	Bacteroidetes	Bacteroidia	Bacteroidales	Bacteroidaceae	Bacteroides	Bacteroides_acidifaciens
CAG12	OTU_3425	0.000131903	Proteobacteria	Alphaproteobacteria	Caulobacterales	Caulobacteraceae	Brevundimonas	Brevundimonas_vesicularis
CAG12	OTU_5728	0.000109101	Proteobacteria	Gammaproteobacteria	Pasteurellales	Pasteurellaceae	OTU_5728	OTU_5728
CAG12	OTU_2510	8.73e-05	Firmicutes	NA	NA	NA	OTU_2510	OTU_2510
CAG11	OTU_3533	0.00824076	Actinobacteria	Actinobacteria	Bifidobacteriales	Bifidobacteriaceae	Bifidobacterium	Bifidobacterium
CAG11	OTU_821	0.0057906	Actinobacteria	Actinobacteria	Actinomycetales	Actinomycetaceae	Schaalia	Schaalia_radingae
CAG11	OTU_1057	0.00382641	Actinobacteria	Actinobacteria	Micrococcales	Micrococcaceae	Rothia	Rothia_mucilaginosa
CAG11	OTU_4927	0.00218046	Firmicutes	Clostridia	Clostridiales	Lachnospiraceae	OTU_4927	OTU_4927
CAG11	OTU_824	0.000792756	Actinobacteria	Actinobacteria	Actinomycetales	Actinomycetaceae	Schaalia	Schaalia_odontolytica
CAG11	OTU_5232	0.000482072	Firmicutes	Bacilli	Lactobacillales	Streptococcaceae	Streptococcus	Streptococcus
CAG11	OTU_3462	0.000331543	Firmicutes	Clostridia	Clostridiales	Lachnospiraceae	OTU_3462	OTU_3462
CAG11	OTU_3556	0.00020309	Firmicutes	Clostridia	Clostridiales	Lachnospiraceae	OTU_3556	OTU_3556
CAG11	OTU_1467	0.00020284	Actinobacteria	Actinobacteria	Bifidobacteriales	Bifidobacteriaceae	Bifidobacterium	Bifidobacterium
CAG11	OTU_5740	0.000113931	Firmicutes	Clostridia	Clostridiales	Lachnospiraceae	Anaerobutyricum	Anaerobutyricum_soehngenii
CAG10	OTU_2532	0.0103692	Actinobacteria	Coriobacteriia	Coriobacteriales	Coriobacteriaceae	Collinsella	Collinsella_aerofaciens
CAG10	OTU_3595	0.0086037	Proteobacteria	Gammaproteobacteria	Enterobacterales	Enterobacteriaceae	OTU_3595	OTU_3595
CAG10	OTU_661	0.00353791	Unknown	NA	NA	NA	OTU_661	OTU_661
CAG10	OTU_6087	0.00330507	Firmicutes	Negativicutes	Veillonellales	Veillonellaceae	Veillonella	Veillonella_dispar
CAG10	OTU_6041	0.00294928	Proteobacteria	Gammaproteobacteria	Enterobacterales	Enterobacteriaceae	OTU_6041	OTU_6041
CAG10	OTU_3759	0.00250469	Firmicutes	Clostridia	Clostridiales	Lachnospiraceae	OTU_3759	OTU_3759
CAG10	OTU_3820	0.00243764	Firmicutes	Bacilli	Lactobacillales	Lactobacillaceae	Ligilactobacillus	Ligilactobacillus
CAG10	OTU_5966	0.00166909	Firmicutes	Bacilli	Lactobacillales	Enterococcaceae	Enterococcus	Enterococcus
CAG10	OTU_5987	0.00104883	Firmicutes	Negativicutes	Acidaminococcales	Acidaminococcaceae	Phascolarctobacterium	Phascolarctobacterium_faecium
CAG10	OTU_4495	0.000859378	Firmicutes	Clostridia	Clostridiales	Lachnospiraceae	Tyzzerella	Tyzzerella_nexilis
CAG10	OTU_1955	0.000750293	Firmicutes	Clostridia	Clostridiales	Lachnospiraceae	Roseburia	Roseburia_intestinalis
CAG10	OTU_5639	0.000673086	Firmicutes	Bacilli	Lactobacillales	Lactobacillaceae	Ligilactobacillus	Ligilactobacillus
CAG10	OTU_5321	0.000670297	Unknown	NA	NA	NA	OTU_5321	OTU_5321
CAG10	OTU_3432	0.000480592	Firmicutes	Clostridia	Clostridiales	Lachnospiraceae	OTU_3432	OTU_3432
CAG10	OTU_2897	0.000215967	Firmicutes	Clostridia	Clostridiales	Lachnospiraceae	Anaerostipes	Anaerostipes_caccae
CAG10	OTU_3638	0.000199238	Firmicutes	Clostridia	Clostridiales	Lachnospiraceae	OTU_3638	OTU_3638
CAG10	OTU_1883	0.000197813	Firmicutes	Negativicutes	NA	NA	OTU_1883	OTU_1883
CAG10	OTU_4374	0.000134279	Proteobacteria	Alphaproteobacteria	Sphingomonadales	Sphingomonadaceae	Sphingomonas	Sphingomonas
CAG10	OTU_5214	9.19e-05	Firmicutes	Bacilli	Lactobacillales	Streptococcaceae	Streptococcus	Streptococcus
CAG10	OTU_829	8.32e-05	Actinobacteria	Actinobacteria	Bifidobacteriales	Bifidobacteriaceae	Bifidobacterium	Bifidobacterium
CAG9	OTU_1061	0.0360719	Actinobacteria	Actinobacteria	Bifidobacteriales	Bifidobacteriaceae	Bifidobacterium	Bifidobacterium
CAG9	OTU_5571	0.0144267	Firmicutes	Bacilli	Lactobacillales	Enterococcaceae	Enterococcus	Enterococcus
CAG9	OTU_2300	0.00304618	Firmicutes	Bacilli	Lactobacillales	Lactobacillaceae	Limosilactobacillus	Limosilactobacillus_reuteri
CAG9	OTU_3699	0.00251186	Firmicutes	Clostridia	Clostridiales	Lachnospiraceae	Blautia	Blautia
CAG9	OTU_122	0.000978644	Bacteroidetes	Bacteroidia	Bacteroidales	Bacteroidaceae	OTU_122	OTU_122
CAG9	OTU_4244	0.000928563	Firmicutes	Clostridia	Clostridiales	Lachnospiraceae	Agathobacter	Agathobacter_rectalis
CAG9	OTU_1843	0.000640039	Firmicutes	Negativicutes	Veillonellales	Veillonellaceae	Veillonella	Veillonella
CAG9	OTU_5309	0.000500045	Firmicutes	Bacilli	Lactobacillales	Streptococcaceae	Streptococcus	Streptococcus
CAG9	OTU_76	0.000262163	Bacteroidetes	Bacteroidia	Bacteroidales	Bacteroidaceae	Phocaeicola	Phocaeicola_plebeius
CAG9	OTU_5528	0.000230569	Actinobacteria	Actinobacteria	Micrococcales	Micrococcaceae	Rothia	Rothia_mucilaginosa
CAG9	OTU_3532	9.94e-05	Firmicutes	Clostridia	Clostridiales	Clostridiaceae 1	OTU_3532	OTU_3532
CAG9	OTU_1411	7.36e-05	Actinobacteria	Actinobacteria	Micrococcales	Micrococcaceae	Rothia	Rothia_mucilaginosa
CAG8	OTU_6017	0.00526205	Firmicutes	Bacilli	Lactobacillales	Enterococcaceae	Enterococcus	Enterococcus
CAG8	OTU_3646	0.00476486	Actinobacteria	Actinobacteria	Bifidobacteriales	Bifidobacteriaceae	Bifidobacterium	Bifidobacterium
CAG8	OTU_174	0.00336833	Bacteroidetes	Bacteroidia	Bacteroidales	Bacteroidaceae	Phocaeicola	Phocaeicola_vulgatus
CAG8	OTU_3604	0.00261192	Firmicutes	Clostridia	Clostridiales	Clostridiaceae 1	Clostridium sensu stricto	Clostridium sensu stricto
CAG8	OTU_739	0.00205323	Actinobacteria	Actinobacteria	Actinomycetales	Actinomycetaceae	Schaalia	Schaalia_odontolytica
CAG8	OTU_6082	0.00170956	Proteobacteria	Gammaproteobacteria	Enterobacterales	NA	OTU_6082	OTU_6082
CAG8	OTU_4088	0.00137167	Firmicutes	Clostridia	Clostridiales	Lachnospiraceae	Blautia	Blautia_obeum
CAG8	OTU_6070	0.00111852	Firmicutes	Negativicutes	Veillonellales	Veillonellaceae	Veillonella	Veillonella_dispar
CAG8	OTU_5990	0.000974293	Firmicutes	Bacilli	Lactobacillales	Streptococcaceae	Streptococcus	Streptococcus_parasanguinis
CAG8	OTU_5434	0.000799513	Firmicutes	Negativicutes	Veillonellales	Veillonellaceae	Veillonella	Veillonella_dispar
CAG8	OTU_1236	0.000556147	Actinobacteria	Actinobacteria	Bifidobacteriales	Bifidobacteriaceae	Bifidobacterium	Bifidobacterium_catenulatum
CAG8	OTU_4650	0.000539078	Proteobacteria	Gammaproteobacteria	Enterobacterales	NA	OTU_4650	OTU_4650
CAG8	OTU_3433	0.000382785	Firmicutes	Clostridia	Clostridiales	Lachnospiraceae	Lachnospiracea_incertae_sedis	Lachnospiracea_incertae_sedis
CAG8	OTU_4643	0.00020825	Actinobacteria	Actinobacteria	Bifidobacteriales	Bifidobacteriaceae	Bifidobacterium	Bifidobacterium
CAG8	OTU_1950	0.000184275	Firmicutes	Clostridia	Clostridiales	Ruminococcaceae	OTU_1950	OTU_1950
CAG8	OTU_5335	0.000119581	Firmicutes	Bacilli	Lactobacillales	Streptococcaceae	Streptococcus	Streptococcus
CAG8	OTU_1253	8.81e-05	Actinobacteria	Actinobacteria	Bifidobacteriales	Bifidobacteriaceae	Bifidobacterium	Bifidobacterium_bifidum
CAG8	OTU_4023	6.5e-05	Proteobacteria	Betaproteobacteria	Burkholderiales	Comamonadaceae	OTU_4023	OTU_4023
CAG7	OTU_1019	0.029575	Actinobacteria	Actinobacteria	Bifidobacteriales	Bifidobacteriaceae	Bifidobacterium	Bifidobacterium_longum
CAG7	OTU_1353	0.0144197	Actinobacteria	Actinobacteria	Micrococcales	Micrococcaceae	Rothia	Rothia_mucilaginosa
CAG7	OTU_5322	0.00348662	Firmicutes	Bacilli	Lactobacillales	Streptococcaceae	Streptococcus	Streptococcus
CAG7	OTU_1158	0.00322631	Actinobacteria	Actinobacteria	Bifidobacteriales	Bifidobacteriaceae	Bifidobacterium	Bifidobacterium
CAG7	OTU_5252	0.000980158	Firmicutes	NA	NA	NA	OTU_5252	OTU_5252
CAG7	OTU_5989	0.000940989	Firmicutes	Bacilli	Lactobacillales	Streptococcaceae	Streptococcus	Streptococcus_parasanguinis
CAG7	OTU_3429	0.000562027	Firmicutes	Clostridia	Clostridiales	Ruminococcaceae	Gemmiger	Gemmiger_formicilis
CAG7	OTU_5977	0.000464629	Firmicutes	Clostridia	Clostridiales	Lachnospiraceae	Roseburia	Roseburia_hominis
CAG7	OTU_3453	0.000443866	Firmicutes	Clostridia	Clostridiales	Lachnospiraceae	Lachnospira	Lachnospira_eligens
CAG7	OTU_5697	0.000309925	Firmicutes	Clostridia	Clostridiales	Ruminococcaceae	Ruminococcus	Ruminococcus_bromii
CAG7	OTU_1487	0.000154276	Actinobacteria	Actinobacteria	Bifidobacteriales	Bifidobacteriaceae	Bifidobacterium	Bifidobacterium_longum
CAG7	OTU_3488	0.000147828	Firmicutes	Clostridia	Clostridiales	Lachnospiraceae	Coprococcus	Coprococcus_eutactus
CAG7	OTU_915	7.88e-05	Proteobacteria	Gammaproteobacteria	Enterobacterales	Enterobacteriaceae	OTU_915	OTU_915
CAG6	OTU_2985	0.00660382	Firmicutes	Clostridia	Clostridiales	Clostridiaceae 1	Clostridium sensu stricto	Clostridium sensu stricto
CAG6	OTU_1690	0.00398161	Unknown	NA	NA	NA	OTU_1690	OTU_1690
CAG6	OTU_5515	0.00203443	Actinobacteria	Actinobacteria	Bifidobacteriales	Bifidobacteriaceae	Bifidobacterium	Bifidobacterium
CAG6	OTU_5272	0.00171363	Firmicutes	Negativicutes	Veillonellales	Veillonellaceae	Veillonella	Veillonella_dispar
CAG6	OTU_5191	0.000905006	Firmicutes	Clostridia	Clostridiales	Peptostreptococcaceae	Romboutsia	Romboutsia_timonensis
CAG6	OTU_3051	0.000892514	Actinobacteria	Coriobacteriia	Eggerthellales	Eggerthellaceae	Eggerthella	Eggerthella_lenta
CAG6	OTU_1070	0.000867758	Actinobacteria	Actinobacteria	Bifidobacteriales	Bifidobacteriaceae	Bifidobacterium	Bifidobacterium_breve
CAG6	OTU_5231	0.000589566	Firmicutes	Erysipelotrichia	Erysipelotrichales	Erysipelatoclostridiaceae	Erysipelatoclostridium	Erysipelatoclostridium_ramosum
CAG6	OTU_1934	0.000586268	Firmicutes	Clostridia	Clostridiales	Ruminococcaceae	Ruminococcus	Ruminococcus_bromii
CAG6	OTU_4693	0.000583525	Firmicutes	Clostridia	Clostridiales	Ruminococcaceae	Faecalibacterium	Faecalibacterium_prausnitzii
CAG6	OTU_2346	0.000477635	Firmicutes	Clostridia	Clostridiales	NA	OTU_2346	OTU_2346
CAG6	OTU_1483	0.000325285	Actinobacteria	Actinobacteria	Bifidobacteriales	Bifidobacteriaceae	Bifidobacterium	Bifidobacterium_longum
CAG6	OTU_1356	0.000228635	Actinobacteria	Actinobacteria	Micrococcales	Micrococcaceae	Rothia	Rothia_mucilaginosa
CAG6	OTU_350	0.000222058	Bacteroidetes	Bacteroidia	Bacteroidales	Bacteroidaceae	Phocaeicola	Phocaeicola_dorei
CAG6	OTU_4628	0.000186507	Firmicutes	Clostridia	Clostridiales	Lachnospiraceae	OTU_4628	OTU_4628
CAG6	OTU_5254	0.000136386	Firmicutes	Clostridia	Clostridiales	Peptostreptococcaceae	Terrisporobacter	Terrisporobacter
CAG6	OTU_1257	0.000132475	Actinobacteria	Actinobacteria	Bifidobacteriales	Bifidobacteriaceae	Bifidobacterium	Bifidobacterium_bifidum
CAG6	OTU_2749	0.000126012	Proteobacteria	Gammaproteobacteria	Enterobacterales	Enterobacteriaceae	OTU_2749	OTU_2749
CAG6	OTU_1548	0.000102368	Actinobacteria	Actinobacteria	Bifidobacteriales	Bifidobacteriaceae	Bifidobacterium	Bifidobacterium_longum
CAG6	OTU_3525	7.65e-05	Firmicutes	Clostridia	Clostridiales	Lachnospiraceae	Lachnospiracea_incertae_sedis	Lachnospiracea_incertae_sedis
CAG5	OTU_1207	0.349375	Actinobacteria	Actinobacteria	Bifidobacteriales	Bifidobacteriaceae	Bifidobacterium	Bifidobacterium_longum
CAG5	OTU_2971	0.00590538	Firmicutes	Clostridia	Clostridiales	Lachnospiraceae	Lachnospiracea_incertae_sedis	Lachnospiracea_incertae_sedis
CAG5	OTU_5903	0.00525961	Actinobacteria	Actinobacteria	Bifidobacteriales	Bifidobacteriaceae	Bifidobacterium	Bifidobacterium
CAG5	OTU_4731	0.00178473	Proteobacteria	Gammaproteobacteria	Enterobacterales	Enterobacteriaceae	OTU_4731	OTU_4731
CAG5	OTU_3221	0.00139774	Firmicutes	Clostridia	Clostridiales	Lachnospiraceae	Enterocloster	Enterocloster
CAG5	OTU_1449	0.000997316	Unknown	NA	NA	NA	OTU_1449	OTU_1449
CAG5	OTU_1101	0.000912522	Bacteroidetes	Bacteroidia	Bacteroidales	Bacteroidaceae	Bacteroides	Bacteroides
CAG5	OTU_3430	0.000644027	Firmicutes	Clostridia	Clostridiales	Lachnospiraceae	Anaerobutyricum	Anaerobutyricum
CAG5	OTU_375	0.000214707	Actinobacteria	Actinobacteria	Bifidobacteriales	Bifidobacteriaceae	Bifidobacterium	Bifidobacterium
CAG5	OTU_1352	0.000201249	Actinobacteria	Actinobacteria	Micrococcales	Micrococcaceae	Rothia	Rothia_mucilaginosa
CAG5	OTU_5407	0.000194861	Firmicutes	Erysipelotrichia	Erysipelotrichales	Erysipelotrichaceae	Faecalibacillus	Faecalibacillus_intestinalis
CAG5	OTU_1842	0.000163464	Firmicutes	Bacilli	Lactobacillales	Streptococcaceae	Streptococcus	Streptococcus
CAG5	OTU_4835	0.000160999	Firmicutes	Negativicutes	Veillonellales	Veillonellaceae	Veillonella	Veillonella
CAG5	OTU_1254	0.000114352	Actinobacteria	Actinobacteria	Bifidobacteriales	Bifidobacteriaceae	Bifidobacterium	Bifidobacterium_catenulatum
CAG5	OTU_2936	9.57e-05	Actinobacteria	Coriobacteriia	Coriobacteriales	Coriobacteriaceae	Collinsella	Collinsella_aerofaciens
CAG4	OTU_5445	0.0166628	Proteobacteria	Gammaproteobacteria	Enterobacterales	Enterobacteriaceae	Escherichia/Shigella	Escherichia/Shigella_coli
CAG4	OTU_5553	0.0130566	Actinobacteria	Actinobacteria	Bifidobacteriales	Bifidobacteriaceae	Bifidobacterium	Bifidobacterium_longum
CAG4	OTU_1244	0.00469732	Actinobacteria	Actinobacteria	Bifidobacteriales	Bifidobacteriaceae	Bifidobacterium	Bifidobacterium
CAG4	OTU_762	0.00437026	Actinobacteria	Actinobacteria	Bifidobacteriales	Bifidobacteriaceae	Bifidobacterium	Bifidobacterium_animalis
CAG4	OTU_3663	0.00348962	Firmicutes	Clostridia	Clostridiales	Clostridiaceae 1	OTU_3663	OTU_3663
CAG4	OTU_2948	0.00329129	Firmicutes	Clostridia	Clostridiales	Ruminococcaceae	Faecalibacterium	Faecalibacterium_prausnitzii
CAG4	OTU_4021	0.00269081	Firmicutes	Clostridia	Clostridiales	Ruminococcaceae	Faecalibacterium	Faecalibacterium_prausnitzii
CAG4	OTU_526	0.00239755	Bacteroidetes	Bacteroidia	Bacteroidales	Bacteroidaceae	Bacteroides	Bacteroides_uniformis
CAG4	OTU_2950	0.00228565	Firmicutes	Clostridia	Clostridiales	Lachnospiraceae	Blautia	Blautia_luti
CAG4	OTU_6088	0.0022125	Firmicutes	Clostridia	Clostridiales	Ruminococcaceae	Faecalibacterium	Faecalibacterium_prausnitzii
CAG4	OTU_5691	0.000869952	Proteobacteria	Gammaproteobacteria	Pasteurellales	Pasteurellaceae	OTU_5691	OTU_5691
CAG4	OTU_6054	0.000787205	Firmicutes	Negativicutes	Veillonellales	Veillonellaceae	Veillonella	Veillonella_dispar
CAG4	OTU_4608	0.0005936	Firmicutes	Clostridia	Clostridiales	Lachnospiraceae	OTU_4608	OTU_4608
CAG4	OTU_2896	0.000531905	Firmicutes	Clostridia	Clostridiales	Lachnospiraceae	OTU_2896	OTU_2896
CAG4	OTU_83	0.000438464	Bacteroidetes	Bacteroidia	Bacteroidales	Bacteroidaceae	Bacteroides	Bacteroides_ovatus
CAG4	OTU_1399	0.000196423	Firmicutes	Bacilli	Lactobacillales	Enterococcaceae	Enterococcus	Enterococcus
CAG4	OTU_1310	0.000170787	Actinobacteria	Actinobacteria	Bifidobacteriales	Bifidobacteriaceae	Bifidobacterium	Bifidobacterium_bifidum
CAG4	OTU_461	0.000152096	Proteobacteria	Betaproteobacteria	Burkholderiales	Sutterellaceae	Parasutterella	Parasutterella_excrementihominis
CAG4	OTU_1329	0.00011373	Actinobacteria	Actinobacteria	Bifidobacteriales	Bifidobacteriaceae	Bifidobacterium	Bifidobacterium
CAG4	OTU_4836	7.82e-05	Firmicutes	Bacilli	Lactobacillales	Enterococcaceae	OTU_4836	OTU_4836
CAG3	OTU_6009	0.0203917	Actinobacteria	Actinobacteria	Bifidobacteriales	Bifidobacteriaceae	Bifidobacterium	Bifidobacterium
CAG3	OTU_2795	0.00539584	Firmicutes	Bacilli	Lactobacillales	Streptococcaceae	Streptococcus	Streptococcus
CAG3	OTU_64	0.00447968	Bacteroidetes	Bacteroidia	Bacteroidales	Bacteroidaceae	Bacteroides	Bacteroides_thetaiotaomicron
CAG3	OTU_3421	0.00390307	Proteobacteria	Alphaproteobacteria	Rhizobiales	NA	OTU_3421	OTU_3421
CAG3	OTU_2721	0.00267132	Firmicutes	Clostridia	Clostridiales	Lachnospiraceae	Hungatella	Hungatella_hathewayi
CAG3	OTU_6086	0.00136765	Firmicutes	Bacilli	Lactobacillales	Lactobacillaceae	Lactobacillus	Lactobacillus_gasseri
CAG3	OTU_4369	0.000963726	Firmicutes	Clostridia	Clostridiales	Lachnospiraceae	Fusicatenibacter	Fusicatenibacter_saccharivorans
CAG3	OTU_1405	0.000384689	Actinobacteria	Actinobacteria	Micrococcales	Micrococcaceae	Rothia	Rothia_mucilaginosa
CAG3	OTU_838	0.000371698	Firmicutes	Bacilli	Lactobacillales	Streptococcaceae	Streptococcus	Streptococcus
CAG3	OTU_519	0.000312712	Unknown	NA	NA	NA	OTU_519	OTU_519
CAG3	OTU_1573	0.000253002	Actinobacteria	Actinobacteria	Bifidobacteriales	Bifidobacteriaceae	Bifidobacterium	Bifidobacterium_longum
CAG3	OTU_4419	0.000193028	Firmicutes	Clostridia	Clostridiales	Lachnospiraceae	Blautia	Blautia
CAG3	OTU_3502	0.000162936	Firmicutes	Clostridia	Clostridiales	Lachnospiraceae	Lachnospiracea_incertae_sedis	Lachnospiracea_incertae_sedis
CAG3	OTU_4298	0.000132423	Proteobacteria	Betaproteobacteria	Burkholderiales	Burkholderiaceae	Ralstonia	Ralstonia_pickettii
CAG3	OTU_2601	7.95e-05	Actinobacteria	Actinobacteria	Bifidobacteriales	Bifidobacteriaceae	Bifidobacterium	Bifidobacterium
CAG2	OTU_5924	0.00942475	Proteobacteria	Gammaproteobacteria	Enterobacterales	Enterobacteriaceae	OTU_5924	OTU_5924
CAG2	OTU_6107	0.00570411	Proteobacteria	Gammaproteobacteria	Enterobacterales	Enterobacteriaceae	OTU_6107	OTU_6107
CAG2	OTU_1218	0.00149534	Actinobacteria	Actinobacteria	Bifidobacteriales	Bifidobacteriaceae	Bifidobacterium	Bifidobacterium_catenulatum
CAG2	OTU_1206	0.00110538	Actinobacteria	Actinobacteria	Mycobacteriales	Corynebacteriaceae	Corynebacterium	Corynebacterium
CAG2	OTU_3420	0.00108515	Proteobacteria	Alphaproteobacteria	Sphingomonadales	Sphingomonadaceae	Sphingomonas	Sphingomonas
CAG2	OTU_5417	0.000918903	Firmicutes	Negativicutes	Selenomonadales	Selenomonadaceae	Megamonas	Megamonas_funiformis
CAG2	OTU_3423	0.000761999	Firmicutes	Clostridia	Clostridiales	Lachnospiraceae	Dorea	Dorea_longicatena
CAG2	OTU_1920	0.0006546	Firmicutes	Clostridia	Clostridiales	Ruminococcaceae	Flavonifractor	Flavonifractor_plautii
CAG2	OTU_5281	0.000472674	Firmicutes	Clostridia	Clostridiales	Peptostreptococcaceae	Intestinibacter	Intestinibacter_bartlettii
CAG2	OTU_1476	0.000429753	Actinobacteria	Actinobacteria	Bifidobacteriales	Bifidobacteriaceae	Bifidobacterium	Bifidobacterium_longum
CAG2	OTU_3832	0.00022758	Firmicutes	Bacilli	Lactobacillales	Lactobacillaceae	Lactobacillus	Lactobacillus
CAG2	OTU_1074	0.000178908	Actinobacteria	Actinobacteria	Bifidobacteriales	Bifidobacteriaceae	Bifidobacterium	Bifidobacterium_breve
CAG2	OTU_1488	0.000130244	Firmicutes	Bacilli	Bacillales	Staphylococcaceae	Staphylococcus	Staphylococcus
CAG2	OTU_4403	0.000129995	Firmicutes	Clostridia	Clostridiales	Clostridiaceae 1	Clostridium sensu stricto	Clostridium sensu stricto
CAG2	OTU_1174	0.000128863	Proteobacteria	Gammaproteobacteria	Pseudomonadales	Moraxellaceae	Acinetobacter	Acinetobacter
CAG2	OTU_3513	0.000121738	Firmicutes	Clostridia	Clostridiales	Lachnospiraceae	Robinsoniella	Robinsoniella_peoriensis
CAG1	OTU_5435	0.0481966	Actinobacteria	Actinobacteria	Bifidobacteriales	Bifidobacteriaceae	Bifidobacterium	Bifidobacterium_catenulatum
CAG1	OTU_1518	0.0293668	Actinobacteria	Actinobacteria	Bifidobacteriales	Bifidobacteriaceae	Bifidobacterium	Bifidobacterium
CAG1	OTU_1394	0.0122328	Unknown	NA	NA	NA	OTU_1394	OTU_1394
CAG1	OTU_2956	0.0102319	Firmicutes	Clostridia	Clostridiales	Lachnospiraceae	Blautia	Blautia
CAG1	OTU_152	0.00880161	Unknown	NA	NA	NA	OTU_152	OTU_152
CAG1	OTU_3418	0.00740308	Firmicutes	Clostridia	Clostridiales	Clostridiaceae 1	Clostridium sensu stricto	Clostridium sensu stricto
CAG1	OTU_807	0.00674205	Bacteroidetes	Bacteroidia	Bacteroidales	Bacteroidaceae	Phocaeicola	Phocaeicola
CAG1	OTU_6038	0.00434935	Firmicutes	Clostridia	Clostridiales	Ruminococcaceae	Faecalibacterium	Faecalibacterium_prausnitzii
CAG1	OTU_4786	0.00377799	Bacteroidetes	Bacteroidia	Bacteroidales	Bacteroidaceae	Phocaeicola	Phocaeicola_vulgatus
CAG1	OTU_1182	0.00310221	Verrucomicrobia	Verrucomicrobiae	Verrucomicrobiales	Akkermansiaceae	Akkermansia	Akkermansia_muciniphila
CAG1	OTU_3510	0.00257113	Firmicutes	Bacilli	NA	NA	OTU_3510	OTU_3510
CAG1	OTU_5906	0.0021787	Bacteroidetes	Bacteroidia	Bacteroidales	Bacteroidaceae	Phocaeicola	Phocaeicola_vulgatus
CAG1	OTU_1378	0.00194737	Unknown	NA	NA	NA	OTU_1378	OTU_1378
CAG1	OTU_4629	0.00114138	Firmicutes	Clostridia	Clostridiales	Lachnospiraceae	Mediterraneibacter	Mediterraneibacter_faecis
CAG1	OTU_3708	0.000930595	Firmicutes	Clostridia	Clostridiales	NA	OTU_3708	OTU_3708
CAG1	OTU_1921	0.000747033	Firmicutes	Clostridia	Clostridiales	NA	OTU_1921	OTU_1921
CAG1	OTU_5190	0.000732387	Firmicutes	Clostridia	Clostridiales	Peptoniphilaceae	Finegoldia	Finegoldia_magna
CAG1	OTU_5462	0.000653738	Firmicutes	Bacilli	Lactobacillales	Lactobacillaceae	Lactobacillus	Lactobacillus_gasseri
CAG1	OTU_5690	0.000639619	Proteobacteria	Gammaproteobacteria	Pasteurellales	Pasteurellaceae	OTU_5690	OTU_5690
CAG1	OTU_376	0.000587466	Bacteroidetes	Bacteroidia	Bacteroidales	Bacteroidaceae	OTU_376	OTU_376
CAG1	OTU_3046	0.000580715	Firmicutes	Clostridia	Clostridiales	Lachnospiraceae	Anaerostipes	Anaerostipes_hadrus
CAG1	OTU_5578	0.00055053	Proteobacteria	Gammaproteobacteria	Pasteurellales	Pasteurellaceae	OTU_5578	OTU_5578
CAG1	OTU_3053	0.000510438	Proteobacteria	Gammaproteobacteria	Enterobacterales	NA	OTU_3053	OTU_3053
CAG1	OTU_5694	0.000492105	Firmicutes	Negativicutes	Veillonellales	Veillonellaceae	Megasphaera	Megasphaera_micronuciformis
CAG1	OTU_3482	0.000433783	Firmicutes	Clostridia	Clostridiales	Lachnospiraceae	Kineothrix	Kineothrix_alysoides
CAG1	OTU_5325	0.000400634	Firmicutes	Clostridia	Clostridiales	Peptostreptococcaceae	Intestinibacter	Intestinibacter_bartlettii
CAG1	OTU_5695	0.000373153	Proteobacteria	Betaproteobacteria	Burkholderiales	Sutterellaceae	Sutterella	Sutterella_wadsworthensis
CAG1	OTU_1954	0.00036829	Firmicutes	Clostridia	Clostridiales	Ruminococcaceae	OTU_1954	OTU_1954
CAG1	OTU_1736	0.000346149	Proteobacteria	Gammaproteobacteria	Enterobacterales	Enterobacteriaceae	Escherichia/Shigella	Escherichia/Shigella
CAG1	OTU_4176	0.000218473	Proteobacteria	Gammaproteobacteria	Pasteurellales	Pasteurellaceae	OTU_4176	OTU_4176
CAG1	OTU_2899	0.000190617	Firmicutes	Clostridia	Clostridiales	Eubacteriaceae	Eubacterium	Eubacterium_coprostanoligenes
CAG1	OTU_1251	0.00018462	Actinobacteria	Actinobacteria	Bifidobacteriales	Bifidobacteriaceae	Bifidobacterium	Bifidobacterium_catenulatum
CAG1	OTU_512	0.000183871	Unknown	NA	NA	NA	OTU_512	OTU_512
CAG1	OTU_3626	0.000177441	Proteobacteria	Gammaproteobacteria	Enterobacterales	NA	OTU_3626	OTU_3626
CAG1	OTU_391	0.000174314	Bacteroidetes	Bacteroidia	Bacteroidales	Bacteroidaceae	Bacteroides	Bacteroides_eggerthii
CAG1	OTU_1945	0.000165651	Firmicutes	Clostridia	Clostridiales	Ruminococcaceae	OTU_1945	OTU_1945
CAG1	OTU_4485	0.000157173	Firmicutes	Clostridia	Clostridiales	Lachnospiraceae	Blautia	Blautia_faecis
CAG1	OTU_3469	0.000148148	Firmicutes	Clostridia	Clostridiales	Lachnospiraceae	Coprococcus	Coprococcus_catus
CAG1	OTU_2643	0.000140414	Actinobacteria	Actinobacteria	Bifidobacteriales	Bifidobacteriaceae	Bifidobacterium	Bifidobacterium
CAG1	OTU_1166	0.000138988	Unknown	NA	NA	NA	OTU_1166	OTU_1166
CAG1	OTU_3569	0.000126884	Firmicutes	Clostridia	Clostridiales	Lachnospiraceae	OTU_3569	OTU_3569
CAG1	OTU_1585	0.000118511	Actinobacteria	Actinobacteria	Bifidobacteriales	Bifidobacteriaceae	Bifidobacterium	Bifidobacterium_longum
CAG1	OTU_1292	9.08e-05	Proteobacteria	Gammaproteobacteria	Enterobacterales	Enterobacteriaceae	OTU_1292	OTU_1292
CAG1	OTU_1517	9.06e-05	Unknown	NA	NA	NA	OTU_1517	OTU_1517
CAG1	OTU_3452	8.32e-05	Firmicutes	Clostridia	Clostridiales	Ruminococcaceae	Ruthenibacterium	Ruthenibacterium_lactatiformans
